# Supplementary material for: LncRNA loc339803 acts as CeRNA of miR-30a-5p to promote the migration and invasion of hepatocellular carcinoma cells
Source: J Cancer. 2021 Jan 1;12(4):1061–72. doi: 10.7150/jca.52413 (PMC7797647; doi:10.7150/jca.52413)
Supplement: Supplementary file 1 — Supplementary figures and tables. [file jcav12p1061s1.zip]

Archive with 5 entries (5 files):
- Figure S2.tif
- Figure.s1.cvx
- Figure.s2.cvx
- Table s1.doc
- Figure S1.tif
